# Supplementary material for: Novel Coumarin Derivatives as Potential Urease Inhibitors for Kidney Stone Prevention and Antiulcer Therapy: From Synthesis to In Vivo Evaluation
Source: Pharmaceuticals (Basel). 2023 Nov 2;16(11):1552. doi: 10.3390/ph16111552 (PMC10675132; doi:10.3390/ph16111552)
Supplement: Supplementary file 1 [file pharmaceuticals-16-01552-s001.zip]

Archive with 1 entries (1 files):
- pharmaceuticals-2626104-supplementary.pdf
